# Supplementary material for: Composition of Primary Metabolites in Winter Barley Grain as Affected by NPK Fertilization of Reclaimed Land
Source: Plants (Basel). 2026 Jun 9;15(12):1780. doi: 10.3390/plants15121780 (PMC13306280; doi:10.3390/plants15121780)
Supplement: Supplementary file 1 [file plants-15-01780-s001.zip]

Archive with 1 entries (1 files):
- plants-4327598-supplementary.xlsx
