# Supplementary material for: Composition of Primary Metabolites in Winter Barley Grain as Affected by NPK Fertilization of Reclaimed Land
Source: Plants (Basel). 2026 Jun 9;15(12):1780. doi: 10.3390/plants15121780 (PMC13306280; doi:10.3390/plants15121780)
Supplement: Supplementary file 1 [file plants-15-01780-s001.zip › plants-4327598-supplementary.xlsx]

## Sheet: Table S1
Table S1: Effect of the fertilization on metabolite changes of barley grain, p-value indicates the result from Turkey’s HSD test comparing the F and NF within each cultivar.
Class	Metabolite	Abbreviation	Betaone		Heuknuri		Nurichal		Sogang
			log2FC (F/NF)	p-value	log2FC (F/NF)	p-value	log2FC (F/NF)	p-value	log2FC (F/NF)	p-value
Sugar and carbohydrate metabolite	Glucose	Glc	0.0334954	0.977	0.0324436	0.892	-0.50057	0.174	-1.2659	0.06
	Sucrose	Suc	0.206605	0.732	-0.0231437	0.912	0.165621	0.334	0.00441735	0.981
	Fructose	Fru	-0.138107	0.881	0.279881	0.182	-0.339847	0.126	-1.26669	0.046
	Mannose	Man	0.0414848	0.945	0.452716	0.594	-0.361376	0.552	-0.473337	0.46
	Trehalose	Tre	-0.171421	0.739	0.22403	0.5	-0.0452206	0.814	0.103322	0.406
	Mannitol	Mtl	-0.541129	0.203	0.208732	0.44	-0.143723	0.466	0.291564	0.12
	Lactose	Lac	0.145207	0.836	-0.478571	0.22	0.127173	0.671	0.0325261	0.924
	Galactinol	Gol	0.145207	0.836	-0.478571	0.22	0.127173	0.671	0.0325261	0.924
	Xylitol	Xyl	-0.630054	0.096	-0.395178	0.454	-0.101041	0.648	-0.0464766	0.771
	Arabinose	Ara	-0.427576	0.171	-0.796145	0.094	-0.33614	0.076	-0.764943	0.032
	Glycerol	Gro	-0.0586701	0.881	0.340436	0.07	0.123423	0.616	-0.19385	0.216
Organic acid	glycerate	GA	0.261184	0.653	-0.90239	<0.001	-0.0315967	0.864	-0.65723	0.015
	Glycolate	GL	0.118214	0.843	-0.224547	0.233	-0.103931	0.699	-0.00552207	0.971
	Quinate	QA	0.690098	0.612	0.00887566	0.906	0.671533	0.143	-1.19737	0.004
	Malonate	Mal	0.201307	0.563	-0.409677	0.003	0.383232	0.107	-0.0593802	0.558
	Stearate	STA	0.116989	0.604	0.340885	0.093	1.22516	0.15	0.194898	0.123
	Oleate	Ole	0.175357	0.655	0.750788	0.003	0.737923	0.003	0.630453	0.01
	Linoleate	Loa	0.295162	0.514	0.95557	0.011	0.773871	0.006	0.639008	0.022
	Acetate	AcOH	0.118214	0.843	-0.222805	0.237	-0.128472	0.639	-0.0239848	0.88
	Citrate	CA	0.529088	0.425	0.0627245	0.831	0.274079	0.436	-0.275804	0.466
	Succinate	SuA	0.002783	0.993	-0.00203667	0.983	0.174608	0.353	-0.564657	<0.001
	Malate	MA	0.631895	0.231	0.559804	0.012	0.159034	0.391	-0.0854701	0.546
Amino acids and derivatives	Glutamate	Glu	1.4492	0.324	0.309298	0.144	0.340857	0.167	0.314834	0.228
	Proline	Pro	0.703254	0.182	0.577877	0.07	-0.0459222	0.783	-0.112822	0.426
	Pyroglutamic acid	Pyr	0.703254	0.182	0.577877	0.07	-0.0458796	0.783	-0.112822	0.426
	Aspartate	Asp	0.736829	0.196	-0.0412196	0.791	0.350958	0.21	0.180662	0.374
	Asparagine	Asn	0.71789	0.087	1.00131	0.034	-0.0516488	0.867	0.145478	0.755
	Glutarate	Glta	0.622007	0.231	0.177612	0.455	0.421863	0.25	0.266044	0.165

## Sheet: Table S2
Table S2: Relative metabolite abundances (peak area/internal standard area) determined by GC–MS in barley grains under fertilized (F) and non-fertilized (NF) conditions.
		D-Arabinose_4T_217_33.05	D-Fructose_5T_217_42.26	d-Glucose_5T_205_43.37	D-Lactose_8T_204_67.96	D-Mannose_5T_204_43.25	D-Trehalose_8T_361_64.55	Sucrose_8T_361_62.88	D-Mannitol_6T_319_44.67	Galactinol_9T_204_67.96	XYLITOL_5T_217_35.22	Acetic_acid_2T_147_16.75	Butanedioic_acid_2T_147_23.74	CITRIC_ACID_4T_273_40.13	Glyceric_acid_3T_189_23.98	Glycolic_acid_2T_147_16.75	Malic_acid_3T_233_28.09	Oleic_Acid_1T_117_55.19	Propanedioic_acid_2T_147_20.62	Quininic_acid__5T_345_41.66	Stearic_acid_1T_341_55.82	L-Asparagine_2T_159_31.55	L-Aspartic_acid_2T_160_26.69	L-Glutamic_acid_2T_174_29.46	L-Proline_2T_156_29.31	Pentanedioic_acid_2T_198_30.62	DL-Pyroglutamic_acid_2T_156_29.33	9,12-Octadecadienoic_acid__1T_129_55.07	Glycerol,_3TMS_derivative
C	T	Ara	Fru	Glc	Lac	Man	Tre	Suc	Mtl	Gol	Xyl	AcOH	SuA	CA	GA	GL	MA	Ole	Mal	QA	STA	Asn	Asp	Glu	Pro	Glta	Pyr	Loa	gro
Nurichal	F	0.000545525	0.0259258	0.0115852	0.0109034	0.00490421	0.00497782	0.593595	0.0094103	0.0109034	0.0126766	0.00170867	0.00975821	0.00578127	0.00048951	0.00170867	0.0728895	0.00195676	0.00245482	0.000747934	0.000848902	0.000307661	0.000984914	0.000794724	0.00216233	0.000748812	0.00216233	0.00402272	0.104064
Nurichal	F	0.000449466	0.0233327	0.00933077	0.0111483	0.00398054	0.00405831	0.530477	0.00871429	0.0111483	0.0122434	0.0021449	0.00716778	0.00680118	0.000448027	0.0021839	0.0716767	0.00190221	0.00179237	0.000415544	0.000332005	0.000256984	0.000962153	0.000687183	0.00190015	0.000722554	0.00190015	0.00399079	0.105118
Nurichal	F	0.000457036	0.0187401	0.00930062	0.0152347	0.00715449	0.00529352	0.617145	0.0110919	0.0152347	0.0168757	0.0018378	0.00801752	0.00812314	0.000588061	0.00190662	0.0677624	0.00197586	0.00209188	0.000584442	0.0008273	0.00028525	0.00087804	0.000695758	0.00211895	0.000434879	0.00211895	0.00408799	0.149241
Nurichal	NF	0.000665471	0.0294593	0.0156339	0.0143835	0.00835632	0.00580396	0.600791	0.0123306	0.0143835	0.0165395	0.00205585	0.00785414	0.00674467	0.000585892	0.00205585	0.0667733	0.00118588	0.00170962	0.000385738	0.000274335	0.000360339	0.000856553	0.000687117	0.00231264	0.000480679	0.00231264	0.0024647	0.116834
Nurichal	NF	0.000528976	0.0243698	0.0101438	0.00817469	0.00280614	0.0041688	0.43263	0.00881284	0.00817469	0.0121105	0.00154667	0.00653686	0.00338942	0.000432429	0.00155761	0.0502913	0.00105217	0.00144721	0.000306284	0.000261222	0.000188563	0.000511254	0.000432005	0.00172263	0.000460231	0.00172263	0.00207529	0.0902367
Nurichal	NF	0.000638555	0.0322314	0.0169719	0.0115821	0.00944236	0.00481316	0.518952	0.0111336	0.0115821	0.0161778	0.00261892	0.00770916	0.00698897	0.000541058	0.00261892	0.0731021	0.00126052	0.00170345	0.00040539	0.000323454	0.000331972	0.000847255	0.000600301	0.0023461	0.000482026	0.00234591	0.00253752	0.121964
Betaone	F	0.000312073	0.0221432	0.0142072	0.00269796	0.00199334	0.00190143	0.425339	0.00452197	0.00269796	0.00802814	0.00175491	0.00511853	0.00177489	0.00064088	0.00175491	0.0464657	0.00152035	0.00177546	0.000228756	0.000298122	0.000491008	0.00129232	0.00488405	0.00673127	0.000220677	0.00673127	0.00237617	0.0880398
Betaone	F	0.000552382	0.0327379	0.0194642	0.00784729	0.00584753	0.00418093	0.966154	0.0066898	0.00784729	0.011299	0.00240886	0.00645192	0.0043376	0.00098417	0.00240886	0.0832146	0.00289697	0.00200608	0.000372906	0.000426806	0.000686165	0.00213364	0.00104695	0.00968758	0.000477761	0.00968758	0.0048164	0.121861
Betaone	F	0.000556685	0.130416	0.129066	0.013097	0.00340784	0.00617497	1.53141	0.0107178	0.013097	0.0146432	0.00534951	0.00936856	0.00607826	0.00187942	0.00534951	0.101874	0.0033763	0.00317524	0.00187804	0.00046262	0.000784448	0.00280433	0.0015017	0.0134781	0.000368417	0.0134781	0.00546131	0.198798
Betaone	NF	0.000643672	0.0981834	0.0736667	0.00733321	0.0053679	0.00515314	1.06922	0.0109381	0.00733321	0.0180095	0.00312827	0.00641788	0.00270761	0.000925757	0.00312827	0.0509344	0.0022031	0.00187397	0.000564755	0.00038946	0.000442907	0.00133436	0.000998615	0.00697208	0.000248611	0.00697208	0.00321862	0.134781
Betaone	NF	0.000585563	0.0568931	0.044601	0.00453521	0.00316569	0.00322806	0.708686	0.00877985	0.00453521	0.0136369	0.00269986	0.00779627	0.00336124	0.000987167	0.00269986	0.0629068	0.00267025	0.00226636	0.000492829	0.000348664	0.000395495	0.00129272	0.000778129	0.0060055	0.000270434	0.0060055	0.00435783	0.133665
Betaone	NF	0.000682158	0.0488354	0.0407347	0.00951006	0.00239627	0.0054226	0.755001	0.012192	0.00951006	0.0209267	0.00293672	0.00668451	0.00237924	0.00101121	0.00293672	0.0355874	0.00202828	0.00191041	0.000479366	0.000356926	0.000354235	0.00111145	0.000945293	0.00538467	0.00017416	0.00538467	0.00273622	0.157215
Sogang	F	0.00027769	0.00691039	0.0029991	0.0149923	0.00454989	0.00812405	0.748306	0.0135598	0.0149923	0.0212376	0.00211804	0.00376606	0.0038232	0.000313925	0.00211804	0.0480952	0.00238678	0.00127893	0.000104981	0.000314643	9.37889e-05	0.00169986	0.00144624	0.00379097	0.000395996	0.00379097	0.00461856	0.115647
Sogang	F	0.000390659	0.00925723	0.00428984	0.0124551	0.00164673	0.00792261	0.571839	0.0127215	0.0124551	0.0206422	0.0016501	0.00357146	0.00210232	0.000294392	0.00167873	0.0379241	0.00197119	0.00113992	8.94381e-05	0.000323477	4.89913e-05	0.0013968	0.00102799	0.00301731	0.000459677	0.00301731	0.00359754	0.0934299
Sogang	F	0.00023141	0.00687514	0.00321002	0.0151632	0.004809	0.00791663	0.654635	0.014992	0.0151632	0.0231407	0.00173123	0.00398144	0.00309212	0.000336744	0.00173123	0.039785	0.00213284	0.00138542	9.34933e-05	0.000321595	6.6808e-05	0.00148782	0.00129991	0.00387939	0.000348717	0.00387939	0.0039759	0.109095
Sogang	NF	0.000497505	0.0150338	0.00641691	0.018492	0.00746663	0.00849217	0.776914	0.0130492	0.018492	0.0252621	0.00200939	0.00581553	0.00456212	0.000490124	0.00200939	0.0488356	0.0016134	0.00130012	0.000242912	0.000311255	9.03943e-05	0.00164077	0.00121859	0.00416282	0.000321802	0.00416282	0.00310189	0.135309
Sogang	NF	0.000480953	0.0237018	0.0110497	0.00866149	0.00262584	0.00687944	0.59476	0.00950108	0.00866149	0.0183875	0.00161667	0.00549525	0.00250249	0.000448807	0.00161484	0.0413123	0.00135164	0.00126518	0.000207437	0.000260573	3.77336e-05	0.00114172	0.000793133	0.00359788	0.000345975	0.00359788	0.00249643	0.107818
Sogang	NF	0.000550504	0.0167072	0.00778111	0.0145072	0.00518682	0.0069355	0.597069	0.0111707	0.0145072	0.0234996	0.0019655	0.00543035	0.00385276	0.000551479	0.00192497	0.0433348	0.00122785	0.00139882	0.000209896	0.000266613	6.13565e-05	0.00126238	0.00102249	0.00379632	0.000333789	0.00379632	0.00223083	0.120802
Heuknuri	F	0.000282783	0.0193605	0.0101776	0.0207062	0.00495346	0.0126225	0.505639	0.0206257	0.0207062	0.0275396	0.00253803	0.00430896	0.00268114	0.000568271	0.00253803	0.028882	0.00334946	0.00318247	0.00162213	0.000351465	0.000242809	0.000996315	0.00113824	0.0101056	0.000245872	0.0101056	0.00521769	0.164085
Heuknuri	F	0.000413394	0.0249409	0.0142392	0.0211541	0.005118	0.0113413	0.53605	0.0173707	0.0211541	0.0225626	0.00219654	0.00455353	0.00283297	0.000526397	0.00220099	0.0320796	0.00321565	0.00270348	0.00146696	0.000377084	0.000245429	0.00112335	0.00118218	0.00931513	0.00033774	0.00931513	0.00481328	0.157944
Heuknuri	F	0.000415334	0.024487	0.0138839	0.023017	0.00398851	0.0117593	0.58355	0.0168575	0.023017	0.0229747	0.00266907	0.0050664	0.00288828	0.00061993	0.00265568	0.0299527	0.00335934	0.00256986	0.00161855	0.000450436	0.000261336	0.0011397	0.00133355	0.0101471	0.000340899	0.0101471	0.00479216	0.172335
Heuknuri	NF	0.000823831	0.0209231	0.0138669	0.0253418	0.00158894	0.0125286	0.494553	0.0187045	0.0253418	0.0466875	0.00270111	0.00427797	0.00232257	0.00103421	0.00270111	0.0199802	0.00208608	0.00415467	0.00159459	0.000325504	0.000115319	0.00102969	0.000942921	0.00820241	0.000305666	0.00820241	0.00278553	0.129468
Heuknuri	NF	0.000623356	0.0153939	0.0095279	0.0398349	0.00741911	0.0120321	0.685767	0.0178977	0.0398349	0.0314679	0.00336685	0.00488744	0.0036486	0.0011265	0.00336685	0.0236189	0.0023224	0.00358904	0.00163517	0.00033716	0.0001731	0.00131425	0.00118285	0.00670639	0.000298847	0.00670639	0.00297709	0.14917
Heuknuri	NF	0.000482901	0.0203412	0.0140542	0.025221	0.00126509	0.00602445	0.471201	0.0108628	0.025221	0.0179484	0.00257209	0.00478316	0.00207373	0.00104414	0.00257209	0.0180766	0.00148941	0.00348889	0.00144901	0.000268212	8.60269e-05	0.00100989	0.000823103	0.00490013	0.000212906	0.00490013	0.00188074	0.111812
